# Supplementary material for: S100A4 mRNA-protein relationship uncovered by measurement noise reduction
Source: J Mol Med (Berl). 2020 Apr 15;98(5):735–49. doi: 10.1007/s00109-020-01898-8 (PMC7241963; doi:10.1007/s00109-020-01898-8)
Supplement: Supplementary file 1 — (XLSX 28 kb) [file 109_2020_1898_MOESM1_ESM.xlsx]

## Sheet: Target exons for RT-qPCR
Data S1. Genetic authentication for set 1 of canine osteosarcoma samples based on STR DNA Profiling Analysis
Short Tandem Repeat (STR)				Patient-matched tissue/cell-line pair				Match of cell line with its original version
No.	Marker*	Locus	Chromo-some	OSCA-8 cells	OSCA-30 cells	OSCA-32 cells	OSCA-78 cells	OSCA-40
1	Canine.01	FH3210	2	281, 285	301, 305	285, 289	285	241, 289
2	Canine.17	PEZ12	3	293	267	263	271	259
3	Canine.02	FH3241	8	256, 264	256, 268	260	264	260
4	Canine.03	FH2004	11	174	170	(178), 251	174	174
5	Canine.16	FH2054	12	156, (168)†	152, 168	156, 172	160, (164)	(156),160
6	Canine.04	FH2658	14	113	113, 128	120	116, 128	116
7	Canine.05	FH4012	15	119, 123	135	127, 131	131, 139	127, 139
8	Canine.06	REN214L11	16	154	154, 158	154	154	154
9	Canine.13	WILMS-TF	18	283	279, 287	295	295	295, 299 (287)
10	Canine.07	FH2010	24	151	163	151, 159	163	155, 159
11	Canine.14	PEZ6	27	180	164, 172	184, 200	180	172, 180
12	Canine.19	VWF.X	27	179	(153), 155	161, 167	155	155, 173
13	Canine.08	FH2361	33	240, 252	248, 325	245, 256	NP	245, 260
14	Canine.15	FH2611	36	196	200, 208	(196), 198	(204), 208	200
15	Gender	AR (X), Sry1.1 (Y)	X, Y	X, Y	X, Y	X, X	X, Y	X, X
	Template type: genomic DNA
	*CellCheck STR profile (IDEXX BioResearch; www.idexxbioresearch.com)
	Accession identities of cell lines at the cell line database Cellosaurus (https://web.expasy.org/cellosaurus/): CVCL_L405 (OSCA-8), CVCL_L385 (OSCA-30), CVCL_L386 (OSCA-32), CVCL_L389 (OSCA-40) and CVCL_L404 (OSCA-78)
	See also: STR profile of the original cell lines of OSCA-8, -32, -40 and -78 provided by Kerafast, Inc. (Boston, MA, USA; www.kerafast.com)
	Yellow highlight: loss of heterozygosity compared with the original cell line or the tumour of origin (number in brackets: lost allele)
	Orange highlight: deviant fragment length compared with the original cell line (number in brackets: original fragment length)
	Threshold of STR identity to provide reasonable confidence for cell-line authentication: ≥ 80% matching alleles (Marx V, Nat Methods 11(5): 483-8 (2014), doi: 10.1038/nmeth.2932)
