# Supplementary material for: S100A4 mRNA-protein relationship uncovered by measurement noise reduction
Source: J Mol Med (Berl). 2020 Apr 15;98(5):735–49. doi: 10.1007/s00109-020-01898-8 (PMC7241963; doi:10.1007/s00109-020-01898-8)
Supplement: Supplementary file 2 — (XLSX 12 kb) [file 109_2020_1898_MOESM2_ESM.xlsx]

## Sheet: Target exons for RT-qPCR
Data S2. Exon sequences with most stable expression in canine osteosarcoma identified by mRNA-Seq and subjected to verification by RT-qPCR
Single exons
No.	Gene	Gene ID at Ensembl	Chromosome				Transcript ID at Ensembl	Exon	Mean count	CV
			Number	Strand	Start	End
1	BAG6	575	12	-	1126584	1146964	906	E004	115.979	0.107658
2	HNRNPL	5652	1	+	114267210	114278780	9103	E004	337.899	0.127483
Pairs of direct exon neighbours
No.	Gene	Gene ID at Ensembl	Chromosome				Transcript ID at Ensembl	Exons	Mean count	CV
			Number	Strand	Start	End
1	HNRNPL	5652	1	+	114267210	114278780	9103	E004, E005	332.117	0.135028
2	NADK	19219	5	-	56745869	56774759	30505	E008, E009	86.5408	0.137357
3	ANKFY1	15231	5	-	30249726	30312969	24172	E003, E004	34.0526	0.143172
4	LSM14A	7350	1	-	118063752	118117478	11761	E004, E005	143.689	0.15458
5	HNRNPUL1	5026	1	-	112660624	112697338	8087	E007, E008	197.138	0.155301
6	EMC4	7959	30	-	861113	865084	12721	E002, E003	196.666	0.158987
7	HNRNPR	13308	2	+	76077031	76105016	21145	E007, E008	182.221	0.160333
8	SMARCA5	7525	15	+	42731532	42771601	12062	E019, E020	121.906	0.166631
9	GDI1	19587	X	+	122141163	122179951	31130	E006, E007	296.16	0.171222
10	XPO1	3050	10	-	61539089	61588318	4940	E004, E005	110.104	0.171464
11	THOC5	12262	26	-	22748175	22785305	19506	E013, E014	75.5128	0.172762
