# Supplementary material for: S100A4 mRNA-protein relationship uncovered by measurement noise reduction
Source: J Mol Med (Berl). 2020 Apr 15;98(5):735–49. doi: 10.1007/s00109-020-01898-8 (PMC7241963; doi:10.1007/s00109-020-01898-8)
Supplement: Supplementary file 3 — (XLSX 14 kb) [file 109_2020_1898_MOESM3_ESM.xlsx]

## Sheet: Descriptive statistics
Data S3. Descriptive statistics for expression of seven exonic reference sequences measured by RT-qPCR
OS sample (set 2, n = 7)	Cq values of reference genes represented by a pair of consecutive exons or just a single exon
	ANKFY1	BAG6 (exon 4)	C26H12 orf43	EMC4	GDI1	HNRNPL	HNRNPL (exon 4)	HNRNPR	HNRNPUL1	LSM14A	NADK	OASL	SMARCA5	THOC5	XPO1
0649	24.29	23.78	24.69	21.34	23.03	21.13	20.75	23.52	20.78	22.35	23.71	24.45	21.38	22.96	22.25
1346	24.55	24.78	26.21	23.88	23.46	22.58	23.17	24.34	22.03	24	23.5	26.65	23.3	23.92	24.25
1336	23.53	21.97	24.44	22.8	22.59	20.71	20.55	21.97	20.06	22.02	22.57	24.95	21.32	22.08	22.42
1574	23.07	22.96	24.55	21.98	22.41	21.58	21.18	22.82	20.99	22.4	22.81	25.25	21.69	22.87	23.18
1943	24.16	24.09	25.32	23.43	23.41	22.25	21.8	24.15	21.84	23.8	23.96	26.31	23.18	23.61	23.89
1963-1	23.38	23.04	24.83	21.96	23.33	21.1	21.01	22.61	21.03	22.65	22.92	25.63	22.13	22.88	22.14
2097	24.54	23.66	25.87	21.89	21.83	22.13	21.57	23.28	21.86	23.02	24.05	25.88	22.35	23.56	23.53
Descriptive statistics for Cq values of RT-qPCR measurement
Arithmetric mean	23.9314	23.4686	25.13	22.4686	22.8657	21.64	21.4329	23.2414	21.2271	22.8914	23.36	25.5886	22.1929	23.1257	23.0943
Geometric mean	23.925	23.4535	25.122	22.4524	22.8586	21.6304	21.4177	23.2282	21.2167	22.8808	23.3536	25.5786	22.1804	23.1186	23.0812
Minimum Cq	23.07	21.97	24.44	21.34	21.83	20.71	20.55	21.97	20.06	22.02	22.57	24.45	21.32	22.08	22.14
Maximum Cq	24.55	24.78	26.21	23.88	23.46	22.58	23.17	24.34	22.03	24	24.05	26.65	23.3	23.92	24.25
Max - Min (∆Cq)	1.48	2.81	1.77	2.54	1.63	1.87	2.62	2.37	1.97	1.98	1.48	2.2	1.98	1.84	2.11
2∆Cq	2.78949	7.01285	3.41054	5.81589	3.09513	3.65533	6.1475	5.16941	3.91768	3.94493	2.78949	4.59479	3.94493	3.5801	4.31691
SD	0.597367	0.906246	0.688743	0.92485	0.612151	0.697137	0.881263	0.846983	0.716234	0.755346	0.591383	0.769468	0.806675	0.619243	0.841048
CV (%)	2.49616	3.86153	2.74072	4.11619	2.67716	3.22152	4.11174	3.64428	3.37414	3.29969	2.5316	3.00708	3.63484	2.67772	3.6418
Var.S	0.356848	0.821281	0.474367	0.855348	0.374729	0.486	0.776624	0.717381	0.51299	0.570548	0.349733	0.592081	0.650724	0.383462	0.707362
The gene pair of the final normalisation factor (NF) is highlighted by blue font.
Note that Cq values were adjusted to an amplification efficiency of E = 100 %.
SD: standard deviation;
CV (%): percent coefficient of variation;
Var.S: sample variance
