# Supplementary material for: S100A4 mRNA-protein relationship uncovered by measurement noise reduction
Source: J Mol Med (Berl). 2020 Apr 15;98(5):735–49. doi: 10.1007/s00109-020-01898-8 (PMC7241963; doi:10.1007/s00109-020-01898-8)
Supplement: Supplementary file 4 — (XLSX 12 kb) [file 109_2020_1898_MOESM4_ESM.xlsx]

## Sheet: Sheet1
Data S4. Expression stability of single exons and pairs of consecutive exons in poly(A) RNA templates of canine osteosarcoma
Rank	Softwares for evaluation of reference gene's stability								Rank aggregation (RankAggreg package)
	geNorm		BestKeeper		NormFinder		Comparative ΔCq
	Gene (no. of single exon)	Stability (M)	Gene (no. of single exon)	SD	Gene (no. of single exon)	Stability (p)	Gene (no. of single exon)	SD	Gene (no. of single exon)
1	HNRNPUL1	0.18	THOC5	0.49	LSM14A	0.13	LSM14A	0.43	LSM14A
2	THOC5	0.19	GDI1	0.5	THOC5	0.18	HNRNPL	0.44	THOC5
3	HNRNPL	0.2	NADK	0.51	HNRNPL	0.2	THOC5	0.44	HNRNPL
4	LSM14A	0.25	ANKFY1	0.52	HNRNPUL1	0.25	HNRNPUL1	0.46	HNRNPUL1
5	SMARCA5	0.28	C26H12orf43	0.57	SMARCA5	0.27	SMARCA5	0.48	SMARCA5
6	C26H12orf43	0.31	HNRNPL	0.58	C26H12orf43	0.29	C26H12orf43	0.5	C26H12orf43
7	OASL	0.33	HNRNPUL1	0.59	HNRNPL (4)	0.37	OASL	0.53	OASL
8	HNRNPL (4)	0.35	OASL	0.6	OASL	0.37	HNRNPL (4)	0.54	HNRNPL (4)
9	XPO1	0.37	LSM14A	0.61	HNRNPR	0.39	HNRNPR	0.54	HNRNPR
10	HNRNPR	0.4	HNRNPL (4)	0.64	XPO1	0.41	XPO1	0.57	XPO1
11	BAG6 (4)	0.42	SMARCA5	0.64	BAG6 (4)	0.44	BAG6 (4)	0.58	BAG6 (4)
12	NADK	0.45	HNRNPR	0.66	ANKFY1	0.5	ANKFY1	0.61	ANKFY1
13	ANKFY1	0.47	BAG6 (4)	0.7	NADK	0.52	NADK	0.64	NADK
14	EMC4	0.52	XPO1	0.71	EMC4	0.72	EMC4	0.81	EMC4
15	GDI1	0.56	EMC4	0.77	GDI1	0.74	GDI1	0.84	GDI1
Genes were selected based on CV of mRNA-Seq data.
Genes in bold letters composed the algorithm-specific NF.
For numbering of neighbour exons refer to Table S3.
SD: standard deviation; NF: normalisation factor of two genes
In red: putative normalisation choices assessed for their impact on the strength of relationship between transcript and protein expressions of S100A4 (termed experimental "read-out")
