# Supplementary material for: S100A4 mRNA-protein relationship uncovered by measurement noise reduction
Source: J Mol Med (Berl). 2020 Apr 15;98(5):735–49. doi: 10.1007/s00109-020-01898-8 (PMC7241963; doi:10.1007/s00109-020-01898-8)
Supplement: Supplementary file 5 — (XLSX 11 kb) [file 109_2020_1898_MOESM5_ESM.xlsx]

## Sheet: Data
Data S5: Relationship between mRNA copy number of S100A4 and proportion of tumour area positive for its protein as a biological "read-out" for assessing the performance of the normalisation choices
Normaliser for measuring S100A4 transcript expression by RT-qPCR	Rank in RankAggreg analysis	Spearman's rank correlation analysis		Pearson's correlation analysis		Ranking of experimental read-out
		p	Spearman's rho	p	Pearson's r
TEMPLATE TYPE: POLY(A) RNA
NF2 (THOC5, HNRNPL)	n.a.	0.002	0.78	0.016	0.65	1
THOC5	2	0.003	0.74	0.012	0.67	2
NF3 (LSM14A, THOC5)	n.a.	0.003	0.74	0.019	0.64	3
HNRNPL	3	0.008	0.7	0.052	0.55	4
NF1 (LSM14A, HNRNPL)	n.a.	0.012	0.67	0.058	0.54	5
LSM14A	1	0.045	0.56	0.081	0.5	6
TEMPLATE TYPE: TOTAL RNA
HNRNPL	4	0.006	0.72	0.004	0.73	1
NF1 (HNRNPL, LSM14A)	1	0.009	0.69	0.013	0.67	2
NF2 (HNRNPL, THOC5)	2	0.014	0.66	0.023	0.62	3
NF3 (THOC5, LSM14A)	3	0.078	0.51	0.067	0.52	4
THOC5	5	0.086	0.5	0.093	0.49	5
LSM14A	6	0.117	0.46	0.067	0.52	6
NF1 to NF3: pairwise normalisation factors
p: significance of correlation
n.a.: not analysed
