# Supplementary material for: S100A4 mRNA-protein relationship uncovered by measurement noise reduction
Source: J Mol Med (Berl). 2020 Apr 15;98(5):735–49. doi: 10.1007/s00109-020-01898-8 (PMC7241963; doi:10.1007/s00109-020-01898-8)
Supplement: Supplementary file 6 — (XLSX 15 kb) [file 109_2020_1898_MOESM6_ESM.xlsx]

## Sheet: Cq values of S100A4 mRNAs
Data S6a. Template switch from total RNA to poly(A) RNA improves sensitivity for detection of the minor S100A4 transcripts b and c in canine osteosarcoma tissue
Samples (n = 13)	Raw Cq value of S100A4 mRNA variant
	Variant a		Variant b		Variant c
	total RNA	mRNA	total RNA	mRNA	total RNA	mRNA
0583	25.29	25.26	27.53	27.07	27.48	31.59
0649	32.28	23.61	> 50	26.74	> 50	29.62
1186-1	25.09	27.26	27.5	31.91	27.6	32.41
1189	23.65	23.41	25.5	25.97	25.64	29.77
1220	23.7	24.45	25.25	27	25	29.38
1278	33.13	28.34	> 50	32.14	35.65	33.95
1336	32.51	24.11	34.15	28.3	33.425	28.7
1346	33.77	24.23	> 50	27.04	> 50	29.78
1574	29.88	21.85	31.04	23.07	30.35	28.94
1943	34.12	25.12	> 50	29.38	34.16	30.11
1963-1	35.31	25.61	32.9	25.72	32.56	29.8
2097	29.91	21.19	33.29	24.13	31.88	28.84
2790	25.43	25.78	28.28	27.25	28.07	31.73
Number*	0	0	7	2	6	2
Proportion	0	0	0.538462	0.153846	0.461538	0.153846
*Number of cases (in blue) below limit of qPCR quantification (LoQ). LoQ for variant a: Cq value of ~36 (data not shown). LoQ for variants b & c: estimated based on Figure 5B.
Data S6b. Copy numbers of S100A4 transcript species expressed in canine osteosarcoma tissues
No.	Sample	Variant a	Variant b	Variant c
1	0583	15020	442.486	467.976
2	0649	2333.16	33.1966	35.109
3	1186-1	898.836	7	26
4	1189	38896	799.097	845.131
5	1220	17575.3	401	283.451
6	1278	1053.12	7	32
7	1336	4018.42	26.8585	28.4057
8	1346	1028.34	17.6426	18.659
9	1574	7371.32	440.379	465.747
10	1943	1773.01	10.9805	11.6131
11	1963-1	711.17	65.7512	69.5389
12	2097	11713.4	335.64	354.975
13	2790	16810.8	588.948	622.875
Mean		9169.45	244.306	250.883
Relative proportion (%)		94.8763	2.52783	2.59589
Methods: qPCR and dPCR
Template of cDNA synthesis: poly(A) RNA
