# Supplementary material for: S100A4 mRNA-protein relationship uncovered by measurement noise reduction
Source: J Mol Med (Berl). 2020 Apr 15;98(5):735–49. doi: 10.1007/s00109-020-01898-8 (PMC7241963; doi:10.1007/s00109-020-01898-8)
Supplement: Supplementary file 8 — (XLSX 30.3 kb) [file 109_2020_1898_MOESM8_ESM.xlsx]

## Sheet: Top 100 ref exons
Table S8. Top 100 sequences with most stable expression in canine osteosarcoma according to mRNA-Seq analysis
No.	Gene	Gene ID at Ensembl	Chromosome				Transcript ID at Ensembl	Exon(s)	Cases of single exons	Cases of exon neigh-bours	Mean count	Overall CV (n = 15)	CV of tumour tissues (n = 10)	CV of cell lines (n = 5)
	Gene		No.	Strand	Start	End
1	BAG6	575	12	-	1126584	1146964	906	E004	1		115.979	0.107658	0.103841	0.12173
2	HNRNPL	5652	1	+	114267210	114278780	9103	E004	2		337.899	0.127483	0.1396	0.0880895
3	HNRNPL	5652	1	+	114267210	114278780	9103	E004, E005		1	332.117	0.135028	0.151858	0.0888713
4	LSM14A	7350	1	-	118063752	118117478	11761	E008	3		152.314	0.135489
5	NADK	19219	5	-	56745869	56774759	30505	E008, E009		2	86.5408	0.137357	0.133475	0.0955796
6	HNRNPR	13308	2	+	76077031	76105016	21145	E007	4		196.945	0.13895
7	NADK	19219	5	-	56745869	56774759	30505	E005	5		87.0226	0.139456
8	NADK	19219	5	-	56745869	56774759	30505	E004			86.0589	0.139883
9	HNRNPR	13308	2	+	76077031	76105016	21145	E008			167.498	0.140615
10	BAG6	575	12	-	1126584	1146964	906	E002, E003		3	108.781	0.142547
11	SMARCA5	7525	15	+	42731532	42771601	12062	E019	6		114.827	0.142679
12	ANKFY1	15231	5	-	30249726	30312969	24172	E003, E004		4	34.0526	0.143172	0.1495	0.135399
13	HNRNPUL1	5026	1	-	112660624	112697338	8087	E009	7		184.921	0.143631
14	ANKFY1	15231	5	-	30249726	30312969	24172	E022	8		33.4566	0.143673
15	HNRNPUL1	5026	1	-	112660624	112697338	8087	E010			209.355	0.144589
16	HNRNPL	5652	1	+	114267210	114278780	9103	E005			326.335	0.144987
17	ANKFY1	15231	5	-	30249726	30312969	24172	E021			34.6486	0.145371
18	HNRNPUL1	5026	1	-	112660624	112697338	8087	E012			368.584	0.146857
19	ZXDC	3826	20	-	616960	664141	6154	E006	9		67.7929	0.147563
20	EMC4	7959	30	-	861113	865084	12721	E004	10		191.358	0.14758
21	HNRNPR	13308	2	+	76077031	76105016	21145	E006, E008			162.907	0.149443
22	BAG6	575	12	-	1126584	1146964	906	E002			101.582	0.149657
23	GET4	11309	6	-	15976762	15994705	17986	E004	11		91.7402	0.151918
24	LOC479708*	10867	6	+	1263850	1469960	17631	E014	12		35.4858	0.152198
25	THOC5	12262	26	-	22748175	22785305	19506	E009	13		78.7803	0.153275
26	RAC1	15716	6	+	11724637	11757069	24896	E006	14		424.127	0.153312
27	APH1A	11777	17	-	59511557	59514965	18712	E004	15		132.912	0.153599
28	TTF2	9845	17	+	54446108	54486240	15640	E007	16		36.039	0.153754
29	LSM14A	7350	1	-	118063752	118117478	11761	E004, E005		5	143.689	0.15458	0.1661	0.13575
30	TRPC4AP	7912	24	-	24039663	24110845	12642	E006	17		111.741	0.154665
31	LSM14A	7350	1	-	118063752	118117478	11761	E007			135.064	0.154715
32	HNRNPDL	8940	32	-	6404205	6407845	14224	E003	18		171.094	0.154792
33	HNRNPUL1	5026	1	-	112660624	112697338	8087	E007, E008		6	197.138	0.155301	0.134991	0.196017
34	HNRNPUL1	5026	1	-	112660624	112697338	8087	E011			318.378	0.156151
35	APH1A	11777	17	-	59511557	59514965	18712	E002, E004		7	130.923	0.156324
36	NADK	19219	5	-	56745869	56774759	30505	E007, E008, E009		8	85.0918	0.157827
37	LSM14A	7350	1	-	118063752	118117478	11761	E009			185.418	0.158048
38	HNRNPL	5652	1	+	114267210	114278780	9103	E007			218.954	0.158109
39	CSDE1	9618	17	-	52420641	52444215	15306	E011	19		305.698	0.158267
40	HNRNPR	13308	2	+	76077031	76105016	21145	E006			158.316	0.158269
41	EMC4	7959	30	-	861113	865084	12721	E002, E003		9	196.666	0.158987	0.159282	0.137029
42	ZNF326	20195	6	-	58598416	58632776	32164	E005, E007		10	98.8228	0.159114
43	TFB2M	32694	7	-	37259753	37278266	44941	E003	20		71.6939	0.15936
44	ZNF326	20195	6	-	58598416	58632776	32164	E007	21		97.7342	0.159535
45	SRP68	5027	9	+	4567596	4,606,218	8082	E004	22		115.885	0.159822
46	ZNF326	20195	6	-	58598416	58632776	32164	E006	23		83.4401	0.160005
47	TIAL1	12171	28	-	29732125	29750071	19370	E003	24		93.7989	0.160302
48	SMU1	1836	11	-	50170338	50,195,900	2895	Ε008	25		89.936	0.160327
49	HNRNPR	13308	2	+	76077031	76105016	21145	E007, E008			182.221	0.160333	0.11936	0.230939
50	ELP2	17840	7	-	54008200	54059547	28322	E015	26		35.1473	0.160522
51	RAC1	15716	6	+	11724637	11757069	24896	E007			287.441	0.160924
52	LSM14A	7350	1	-	118063752	118117478	11761	E005, E007			139.846	0.161019
53	ZC3H13	4511	22	+	5126847	5,219,475	7276	E015	27		60.8524	0.161306
54	CPSF4	15036	6	-	10136254	10151835	23887	E003	28		20.3701	0.162273
55	novel gene	16809	8	+	46448062	46,468,789	37190	E005	29		59.7933	0.162493
56	TIAL1	12171	28	-	29732125	29750071	19370	E002			66.6079	0.162659
57	APH1A	11777	17	-	59511557	59514965	18712	E002			128.934	0.163134
58	TBCE	11291	4	-	4491052	4569700	17948	E002	30		71.593	0.163346
59	ZNF326	20195	6	-	58598416	58632776	32164	E005			99.9113	0.163394
60	HNRNPUL1	5026	1	-	112660624	112697338	8087	E008			312.412	0.163418
61	HNRNPU	15835	7	-	35833795	35842967	25085	E007	31		272.503	0.163825
62	RABEP2	17300	6	-	18397932	18,413,728	27407	E003	32		35.0776	0.163997
63	LSM14A	7350	1	-	118063752	118117478	11761	E005			144.627	0.164305
64	LCMT1	17485	6	-	21026104	21067011	27707	E002	33		53.9288	0.164326
65	HNRNPUL1	5026	1	-	112660624	112697338	8087	E007, E009			189.992	0.164354
66	HNRNPM	18524	20	+	52993824	53034734	29410	E007	34		351.986	0.165092
67	HNRNPR	13308	2	+	76077031	76105016	21145	E008, E009			157.637	0.165161
68	TBC1D14	14349	3	+	59003766	59097331	22798	E001	35		19.8346	0.165681
69	HNRNPM	18524	20	+	52993824	53034734	29410	E004			221.738	0.165774
70	USP16	8633	31	+	24037568	24059791	13702	E013	36		149.247	0.165794
71	HGS	5789	9	-	499552	513565	9350	E010	37		52.8393	0.165942
72	PLXNA3	19587	X	+	122141163	122179951	31130	E005	38		307.182	0.166051
73	HNRNPUL1	5026	1	-	112660624	112697338	8087	E011, E012			343.481	0.166217
74	RAF1	4951	20	+	5943361	5972863	7966	E012	39		93.5683	0.166332
75	SMARCA5	7525	15	+	42731532	42771601	12062	E019, E020		11	121.906	0.166631	0.161712	0.185163
76	TRPC4AP	7912	24	-	24039663	24110845	12642	E005	40		85.2416	0.166718
77	RAF1	4951	20	+	5943361	5972863	7966	E013			44.0395	0.166802
78	APH1A	11777	17	-	59511557	59514965	18712	E003	41		106.736	0.166984
79	JAK1	18615	5	+	45328692	45407460	29551	E018	42		119.129	0.167199
80	RAC1	15716	6	+	11724637	11757069	24896	E005, E007		12	292.108	0.167489
81	THRAP3	3389	15	-	5951927	6022513	5432	E009	43		161.61	0.167776
82	GTF3C2	4881	17	-	21293767	21307333	7859	E014	44		39.6602	0.167939
83	NADK	19219	5	-	56745869	56774759	30505	E004, E006			84.1264	0.167961
84	NADK	19219	5	-	56745869	56774759	30505	E005, E006			84.6082	0.168381
85	NADK	19219	5	-	56745869	56774759	30505	E008			118.565	0.168467
86	SRRT	23538	6	-	8878177	8892948	22237	E003	45		66.437	0.168505
87	XPO1	3050	10	-	61539089	61588318	4940	E021	46		111.292	0.168552
88	DYNLRB1	7547	24	+	23633604	23653272	12090	E003	47		71.8379	0.168727
89	DCAF7	12961	9	+	11562821	11588730	20578	E005	48		93.2059	0.169138
90	EMC4	7959	30	-	861113	865084	12721	E003			201.973	0.169154
91	CSDE1	9618	17	-	52420641	52444215	15306	E012			427.329	0.169206
92	SRP68	5027	9	+	4567596	4,606,218	8082	E004, E006		13	110.713	0.16943
93	CCZ1	15459	6	+	11318953	11349726	24533	E012	49		46.9567	0.169443
94	SMARCA5	7525	15	+	42731532	42771601	12062	E020			128.984	0.16967
95	FUS	16862	6	-	17060223	17071113	26694	E005	50		304.714	0.169694
96	ZRANB2	20412	6	+	74869031	74884453	32509	E005	51		41.0925	0.169733
97	AP2B1	18246	9	-	37947044	38078414	28998	E012	52		62.2343	0.169885
98	CRKL	15188	26	-	30541999	30581964	24123	E003	53		503.406	0.170046
99	TBCE	11291	4	-	4491052	4569700	17948	E010			53.6621	0.170546
100	LSM14A	7350	1	-	118063752	118117478	11761	E009			83.5379	0.170971
101	GDI1	19587	X	+	122141163	122179951	31130	E006, E007		14	296.16	0.171222	0.130142	0.213838
105	XPO1	3050	10	-	61539089	61588318	4940	E004, E005		15	110.104	0.171464	0.156656	0.192414
117	THOC5	12262	26	-	22748175	22785305	19506	E013, E014		16	75.5128	0.172762	0.170902	0.18565
	*Gene description: S-adenosyl-L-methionine-dependent tRNA 4-demethylwyosine synthase								n = 53	n = 16
	Sample cohort: Osteosarcoma samples of Set 2
