# Supplementary material for: S100A4 mRNA-protein relationship uncovered by measurement noise reduction
Source: J Mol Med (Berl). 2020 Apr 15;98(5):735–49. doi: 10.1007/s00109-020-01898-8 (PMC7241963; doi:10.1007/s00109-020-01898-8)
Supplement: Supplementary file 17 — (TXT 5 kb) [file 109_2020_1898_MOESM17_ESM.txt]

// macro for the analysis of S100A4 staining in osteocarcinoma (Reichart 05-18, VetBiobank)

// clear the log
print("\\Clear");


// clear previous results
run("Clear Results");


// set measurement parameters

run("Set Measurements...", "area area_fraction limit display redirect=None decimal=3");
run("Colors...", "foreground=black background=black selection=red"); // presets of for- and background colours
run("Options...", "iterations=1 count=1 do=Nothing"); // mask black on white background
run("Labels...", "color=white font=8 show use");


// variables for GUI - choice of file format

var type=".tif";


// Dialogue for file format

Dialog.create("file format");
Dialog.addMessage("Select file format of the original images"); 
Dialog.addChoice("Type:", newArray(".tif", ".tiff", ".TIF",".jpg", ".jpeg", ".png"));
Dialog.show();
type = Dialog.getChoice();


// variables for GUI - S100A4 particle size

var minSize=15;
var maxSize="Infinity";


// Dialogue for limitation of particle size - S100A4

	Dialog.create("size limit");
	Dialog.addMessage("S100A4: Define size of particles"); 
	Dialog.addNumber("minimal particle size", minSize);
	Dialog.addNumber("maximal particle size", maxSize);

Dialog.show();

minSize=Dialog.getNumber();
maxSize=Dialog.getNumber();

var scale=1.006; // 1.006 for 20x 50% scans, 3.7059 for 20x imagerZ2


// Dialogue for adding scale

	Dialog.create("Scale");
	Dialog.addMessage("Define number of pixels per µm"); 
	Dialog.addNumber("pixelNo/µm", scale);
	
Dialog.show();

scale=Dialog.getNumber();


// Choose Directories

dir=getDirectory("Choose a Directory");
print(dir);

resDir=dir + "\Summary S100A4\\";
print(resDir);
File.makeDirectory(resDir);

stainDir=dir + "\S100A4 details\\";
print(stainDir);
File.makeDirectory(stainDir);

overDir=dir + "\S100A4 overlay images\\";
print(overDir);
File.makeDirectory(overDir);


list = getFileList(dir);

for (i=0; i<list.length; i++) {
     if (endsWith(list[i], type)){
               print(i + ": " + dir+list[i]);
             open(dir+list[i]); 


//get Title

imageTitle = getTitle();
dotIndex = indexOf(imageTitle, ".");
shorttitle = substring(imageTitle, 0, dotIndex);


//set scale for all images

run("Set Scale...", "distance="+scale+" known=1 pixel=1 unit=µm global");


// copy original RGB image for overlay results
run("Duplicate...", " ");
copy = getImageID();
selectImage(copy);
rename(shorttitle + "-S100A4 overlay");


run("Duplicate...", " ");
copy = getImageID();
selectImage(copy);
rename(shorttitle + "-nuclei overlay");


selectWindow(imageTitle);


// Exclude regions if needed

// Dialogue if a exclusion of regions is needed, if not exclusion step is skipped
  Dialog.create("ROI");
  Dialog.addMessage("Do you want to exclude a region"); 

  Dialog.addCheckbox("Yes", false);
  Dialog.addCheckbox("No", false);
  Dialog.show();

  positive = Dialog.getCheckbox();
  negative = Dialog.getCheckbox();

// exclusion if yes-box is checked
if (positive==true)
{

//exclude regions if needed
setTool("freehand");

// limit part of image for analysis
title2 = "WaitForUserDemo";
msg = "create a selection to exclude a feature,\nuse shift for several selections,\nthen click \"OK\".";
waitForUser(title2, msg);

run("Clear", "slice");
run("Invert");

run("Make Inverse");
run("Measure");
}

else 

{
selectWindow(imageTitle);
run("Select All");

run("Measure");
run("Select None");
}


// colour deconvolution 

selectWindow(imageTitle);

run("Colour Deconvolution", "vectors=[H DAB]");

// rename images
selectWindow(imageTitle + "-" +"(Colour_3)");
run("Close");

selectWindow(imageTitle + "-" +"(Colour_1)");
rename(shorttitle + "-Nuclei");
run("8-bit");

selectWindow(imageTitle + "-" +"(Colour_2)");
rename(shorttitle + "-S100A4");
run("8-bit");

//Denoising - Bilateral Filter

selectWindow(shorttitle + "-S100A4");
run("Bilateral Filter", "spatial=3 range=80");


// Interactive Threshold

setAutoThreshold("Default");
setThreshold(0, 200);
run("Threshold...");


//threshold user interaction
title1 = "WaitForUserDemo";
msg = "S100A4: If necessary, use the lower \"Threshold\" slider to\nadjust the threshold, then click \"OK\".";
waitForUser(title1, msg);

//Watershed and Analyze

run("Convert to Mask");
run("Watershed");

run("Restore Selection");
run("Analyze Particles...", "size="+minSize+"-"+maxSize+" display summarize add in_situ");


if(nResults != 0) 
{
selectWindow("Results");
saveAs("Text", stainDir + shorttitle + "_S100A4 details.xls");
selectWindow("Results");
run("Close");
}

// save overlay image

selectWindow(shorttitle + "-S100A4 overlay");
roiManager("Show None");
roiManager("Show All");

//roiManager("Show All without labels");

run("Flatten");
saveAs(".jpg", overDir + shorttitle + "_S100A4 overlay.jpg");

roiManager("Deselect");
roiManager("Delete");
run("Close All");
}
}


//Save Summary 

selectWindow("Summary");     
saveAs("Text", resDir + "Summary_S100A4.xls");
run("Close");


// close all windows

if (isOpen("Results")) { 
       selectWindow("Results"); 
       run("Close"); 
   } 
if (isOpen("Console")) { 
       selectWindow("Console"); 
       run("Close"); 
   } 
if (isOpen("Threshold")) { 
       selectWindow("Threshold"); 
       run("Close"); 
   } 

if (isOpen("ROI Manager")) { 
       selectWindow("ROI Manager"); 
       run("Close"); 
   }   
if (isOpen("B&C")) { 
       selectWindow("B&C"); 
       run("Close"); 
   }   
    
// indicate end of macro processing in the log file by a text   
print("Macro is finished");


Dialog.create("Macro");
Dialog.addMessage("Analysis is finished"); 

Dialog.show();
// 
// indicate end of macro processing in the log file by a sound   
beep();
